# Supplementary material for: Circulating Tumor DNA in Head and Neck Squamous Cell Carcinoma: Association with Metabolic Tumor Burden Determined with FDG-PET/CT
Source: Cancers (Basel). 2023 Aug 4;15(15):3970. doi: 10.3390/cancers15153970 (PMC10416934; doi:10.3390/cancers15153970)
Supplement: Supplementary file 1 [file cancers-15-03970-s001.zip]

Archive with 1 entries (1 files):
- cancers-2472979-supplementary.pdf
